# Supplementary material for: The Genetic Diversity and Population Structure of the Endemic Alyssum bosniacum (Brassicaceae) from the Central Dinaric Alps, Balkan Peninsula
Source: Plants (Basel). 2026 Jan 11;15(2):224. doi: 10.3390/plants15020224 (PMC12845220; doi:10.3390/plants15020224)
Supplement: Supplementary file 1 [file plants-15-00224-s001.zip]

Archive with 1 entries (1 files):
- plants-4043114-supplementary.pdf
